# Supplementary material for: Preparing surgeons for the modern operating theatre: insights from a national survey on technology use and readiness
Source: Front Surg. 2025 Nov 14;12:1686653. doi: 10.3389/fsurg.2025.1686653 (PMC12661567; doi:10.3389/fsurg.2025.1686653)
Supplement: Supplementary File 1 — Codebook used in thematic analysis of free-text survey responses, including code definitions, example excerpts, and theme classifications to support transparency and reproducibility of qualitative findings. [file Supplementaryfile1.xlsx]

## Sheet: Sheet1
Code	Definition	Example	Theme
Real-time teaching	Trainee required device instruction during surgery	“I was called in to provide urgent, real-time teaching.”	Impact on patient safety and workflow
Equipment unfamiliarity	Trainee unfamiliar with basic setup or use	“Unfamiliarity with laparoscopic setup delayed the case.”	Impact on patient safety and workflow
Simulation as priority	Call for regular, structured simulation	“Defined, structured, regular simulation is essential.”	Support for structured TEC training
Limited institutional support	Mention of time constraints or lack of resources	“Time constraints limit our ability to teach TEC.”	Institutional and curricular limitations
Multidisciplinary simulation	Value of team-based TEC preparation	“Exposure with nurses and hands-on simulation in smaller units would be ideal.”	Institutional and curricular limitations
